# Supplementary material for: Twitter Usage Among Physicians From 2016 to 2020: Algorithm Development and Longitudinal Analysis Study
Source: J Med Internet Res. 2022 Sep 6;24(9):e37752. doi: 10.2196/37752 (PMC9490540; doi:10.2196/37752)
Supplement: Multimedia Appendix 1 [file jmir_v24i9e37752_app1.txt]

(author:"MD" OR author:"md" OR author:" MD" OR author:" md" OR author:" M.D." OR author:" m.d." OR author:",MD" OR author:",md" OR author:", MD" OR author:", md" OR author:",M.D." OR author:",m.d." OR author:", M.D." OR author:", m.d." OR author:" DO" OR author:", DO" OR author:", do" OR author:" D.O." OR author:" d.o." OR author:", D.O." OR author:", d.o." OR author:"Physician" OR author:"physician" OR  bio:"Physician" OR bio:"physician" OR bio:"Allergist" OR  bio:"allergist" OR bio:"Anesthesiologist" OR bio:"anesthesiologist" OR bio:"Cardiologist" OR  bio:"cardiologist" OR bio:"Cytopathologist" OR  bio:"cytopathologist" OR bio:"Dermatologist" OR bio:"dermatologist" OR bio:"Dermatopathologist" OR bio:"dermatopathologist" OR bio:"Electrophysiologist" OR  bio:"electrophysiologist" OR bio:"Emergency Physician" OR  bio:"emergency physician" OR bio:"EM Physician" OR   bio:"em physician" OR bio:"Endocrinologist" OR  bio:"endocrinologist" OR bio:"Family Physician" OR bio:"family physician" OR bio:"Gastroenterologist" OR bio:"gastroenterologist" OR bio:"Geriatrician" OR bio:"geriatrician" OR bio:"Gynecologist" OR bio:"gynecologist" OR bio:"Hematologist" OR bio:"hematologist" OR bio:"Hepatologist" OR bio:"hepatologist" OR bio:"Hospitalist" OR bio:"hospitalist" OR bio:"Internist" OR bio:"internist" OR bio:"Medical Toxicologist" OR bio:"medical toxicologist" OR bio:"Neonatologist" OR bio:"neonatologist" OR bio:"Nephrologist" OR bio:"nephrologist" OR bio:"Neurologist" OR bio:"neurologist" OR bio:"Neuro-ophthalmologist" OR bio:"neuro-ophthalmologist" OR bio:"Neuropathologist" OR bio:"neuropathologist" OR bio:"Neurophysiologist" OR bio:"neurophysiologist" OR bio:"Neuroradiologist" OR bio:"neuroradiologist" OR bio:"Neurosurgeon" OR bio:"neurosurgeon" OR bio:"Obstetrician" OR  bio:"obstetrician" OR bio:"Oncologist" OR bio:"oncologist" OR bio:"Orthopedist" OR bio:"orthopedist" OR bio:"Orthopod" OR bio:"orthopod" OR bio:"Ophthalmologist" OR bio:"ophthalmologist" OR bio:"Otolaryngologist" OR bio:"otolaryngologist" OR bio:"Pathologist" OR bio:"pathologist" OR bio:"Pediatrician" OR bio:"pediatrician" OR bio:"Physiatrist" OR bio:"physiatrist" OR bio:"Proctologist" OR  bio:"proctologist" OR bio:"Psychiatrist" OR bio:"psychiatrist" OR bio:"Pulmonologist" OR  bio:"pulmonologist" OR bio:"Radiologist" OR bio:"radiologist" OR bio:"Rheumatologist" OR  bio:"rheumatologist" OR bio:"Surgeon" OR bio:"surgeon" OR bio:"Urologist" OR bio:"urologist" NOT bio: “Aspiring” NOT bio: “aspiring” NOT bio: “Future” NOT bio: “future” NOT author:"Job" NOT author:"Job") AND metaData.discussionType: og
